# Supplementary material for: Development of Venous Thromboembolism Risk Prediction Models Based on Whole Blood Gene Expression Profiling Using 20 Machine Learning Algorithms: Comprehensive Analysis Study
Source: JMIR Med Inform. 2026 Jan 16;14:e75565. doi: 10.2196/75565 (PMC12810949; doi:10.2196/75565)
Supplement: Multimedia Appendix 2 [file medinform-v14-e75565-s002.zip]

Archive with 20 entries (20 files):
- Voting_DCA validation.pdf
- AdaBoost_DCA validation.pdf
- ANN_DCA validation.pdf
- Bagging_DCA validation.pdf
- BayesianRidge_DCA validation.pdf
- Decision Tree_DCA validation.pdf
- ElasticNet_DCA validation.pdf
- Extra Tree_DCA validation.pdf
- GradientBoosting_DCA validation.pdf
- KNN_DCA validation.pdf
- Lasso_DCA validation.pdf
- Linear Lasso_DCA validation.pdf
- Linear Regression_DCA validation.pdf
- Logistic Regression_DCA validation.pdf
- Naive Bayes_DCA validation.pdf
- Random Forest_DCA validation.pdf
- Ridge Regression_DCA validation.pdf
- RidgeCV_DCA validation.pdf
- SGD_DCA validation.pdf
- SVM_DCA validation.pdf
